# Supplementary material for: A sequencing strategy for identifying variation throughout the prion gene of BSE-affected cattle
Source: BMC Res Notes. 2008 Jun 23;1:32. doi: 10.1186/1756-0500-1-32 (PMC2525647; doi:10.1186/1756-0500-1-32)
Supplement: Additional file 2 — Supplementary Table – Oligonucleotides for PRNP amplification and DNA sequencing [USMARC Bovine PRNP Oligonucleotide Set Version 4 (MBPRNPOSv4)]. Complete list of oligonucleotides used for PRNP amplification and DNA sequencing. [file 1756-0500-1-32-S2.xls]

## Sheet: sheet1
Supplementary Table. Oligonucleotides for PRNP amplification and DNA sequencing [USMARC Bovine PRNP Oligonucleotide Set Version 4 (MBPRNPOSv4)]
Bovine PRNP DNA segment (BTAPRNPDS)	Gene region	Oligonucleotide USMARC number	DNA sequencea	Orientation	Primer function	PCR annealing temp. (°C)	Amplicon length (bp)b
10	Promoterc	39214	gagatatagccgcctgtaatac	Sense	Amplification/Sequencing	58	1445
		39217	ggtttctctttaaattcacaatc	Sense	Sequencing	―
		43924	ctctttaggatgggccca	Antisense	Sequencing	―
		39218	tctactccctcaccttccat	Sense	Sequencing	―
		39219	atggaaggtgagggagtaga	Antisense	Sequencing	―
		41234	ctcctacttcactggctgtca	Sense	Sequencing	―
		41235	tgacagccagtgaagtaggag	Antisense	Sequencing	―
		39229	tcaagaaagaaagtgtagccag	Antisense	Sequencing	―
		41238	ttaatgtaatctccagattggg	Antisense	Sequencing	―
		39237	ggaggaagaccaagttttagac	Antisense	Amplification/Sequencing	58
11	Promoter	58314d	ttctaaatgcacatcttcagc	Sense	Amplification/Sequencing	58	1451
		39248	ccaccctgcttaaatcttca	Sense	Sequencing	―
		39251	tgaagatttaagcagggtgg	Antisense	Sequencing	―
		39255e	cctaagaatctacaaccccata	Sense	Sequencing	―
		39816	tatggggttgtagattcttagg	Antisense	Sequencing	―
		39262	ccattttattatgcccatga	Antisense	Sequencing	―
		45931d	caaccaagaaaatgctcaaa	Antisense	Amplification/Sequencing	58
12	Promoter	39255e	cctaagaatctacaaccccata	Sense	Amplification	58	1597
		42554	gcaacaatagccagaatagga	Sense	Sequencing	―
		49591	agtagtgtcaacttaatcattatgtaa	Sense	Sequencing	―
		49592	ttacataatgattaagttgacactact	Antisense	Sequencing	―
		39296	tcttctatcacttgccatcct	Sense	Sequencing	―
		39299	aggatggcaagtgatagaaga	Antisense	Sequencing	―
		42555	gcactccatttaacaagtcca	Antisense	Sequencing	―
		39305	ctcagttcctgctcattatcta	Antisense	Amplification/Sequencing	58
13a2	Promoter/Exon1	48691	gaatggacttgttaaatggagt	Sense	Amplification/Sequencing	53	689
		39323	tcgtcaacaagcaatttcag	Sense	Sequencing	―
		39326	ctgaaattgcttgttgacga	Antisense	Sequencing	―
		51056d	ggtgccctggggcc	Antisense	Sequencing
		50912d	accaatccgattcggct	Antisense	Amplification/Sequencing	53
13b	Exon1/Intron 1	48695	agttgccagtcgctgacag	Sense	Amplification/Sequencing	58	807
		39329	gtaaatggagctctcctaacc	Antisense	Sequencing	―
		42560	atgtgggtggtgtgtaggaa	Sense	Sequencing	―
		55025d	aattccgcgactcctctg	Antisense	Sequencing	―
		48699	cccggtacctggatttctct	Antisense	Amplification/Sequencing	58
14	Intron 1	52208	atcatgggccacctgg	Sense	Amplification/Sequencing	62	1170
		54986d	ctccgggccagagaaatc	Sense	Sequencing
		42562	gatcccctcccctcagtc	Antisense	Sequencing	―
		43925	atcataagcccaccaccc	Sense	Sequencing	―
		43926	tcatatacaaatcacatcctaactc	Antisense	Sequencing	―
		39352	ataaaaagataaatggtgaaatga	Sense	Sequencing	―
		39353	tcatttcaccatttatctttttat	Antisense	Sequencing	―
		39354	aaggtcagttttacacagttaatct	Antisense	Sequencing	―
		48702	gcagtgtgactaggaaaagaat	Antisense	Amplification/Sequencing	62
15	Intron 1, Exon 2, Intron 2	39359	gaacaatcatttatgaaataaaatac	Sense	Amplification/Sequencing	58	1132
		42563	tggacattcataaaatagaggaa	Sense	Sequencing	―
		39362	accatcacgagtcataattttag	Sense	Sequencing	―
		39363	ctaaaattatgactcgtgatggt	Antisense	Sequencing	―
		39366	atcccagcctttcagtcc	Antisense	Sequencing	―
		39368	aggtgtgggttacatatatagatt	Antisense	Amplification/Sequencing	58
16	Intron 2	39372	ccgttcttagatttatcaattata	Sense	Amplification/Sequencing	58	1087
		39373	ttttaaggacttctgaatatatttg	Sense	Sequencing	―
		39374	attacctaacatttctgcacca	Sense	Sequencing	―
		39375	tggtgcagaaatgttaggtaat	Antisense	Sequencing	―
		39376	tattataggttcctaaatctcatcac	Sense	Sequencing	―
		39377	gtgatgagatttaggaacctataata	Antisense	Sequencing	―
		42566	aacggtccccagtctagtc	Antisense	Sequencing	―
		39381	tgtcccttaacaagagtctaat	Antisense	Amplification/Sequencing	58
17	Intron 2	42601	gtgggaagccttattataggt	Sense	Amplification/Sequencing	58	1310
		39385	ggatggactagactggggac	Sense	Sequencing	―
		39386	acataagttcctaccagctctga	Sense	Sequencing	―
		39387	tcagagctggtaggaacttatgt	Antisense	Sequencing	―
		42620	gctggaagactggaaagaaa	Antisense	Sequencing	―
		42621	tggagtattcactcttttctatatg	Sense	Sequencing	―
		42622	aagtgattgctgcattttagac	Antisense	Sequencing	―
		39393	aattaaaatcaaagttctcacttaa	Antisense	Sequencing	―
		41633	gattctctgatgttgcaaagtt	Antisense	Amplification/Sequencing	58
20	Intron 2	50847d	ctgattcctgagtttaagtgaga	Sense	Amplification/Sequencing	58	1232
		41635	aacttggtggtattttcttttg	Sense	Sequencing	―
		43927	taaaggttgggtagctaagagt	Sense	Sequencing	―
		48266	gagccattcaagtgagagtatc	Antisense	Sequencing	―
		43928	catcaccaccatctacctagttc	Sense	Sequencing	―
		64156d	tgatagagtggatgggagagt	Antisense	Sequencing	―
		39230	gagaccacttagaaaatgattaaag	Antisense	Sequencing	―
		41636	tactgctgtgttaaagagaaaaat	Antisense	Sequencing	―
		48267	tctgtgatgtgattctcctaagc	Sense	Sequencing	―
		39232	tgtgggagggattacttttc	Antisense	Sequencing	―
		50855d	catcttcctgccatctctgt	Antisense	Amplification only	58
21	Intron 2	50865d	agaggacatgtaataaatatttgtt	Sense	Amplification/Sequencing	58	1721
		49096	catactagctgttccataaatattt	Sense	Sequencing	―
		41639	ggaatatgactacttagaaagctg	Sense	Sequencing	―
		51063d	agtgtcaaattatctccctgtg	Sense	Sequencing	―
		41640	tctttgacttgctttttgttg	Antisense	Sequencing	―
		41641	atctttctgggagtgtctgc	Sense	Sequencing	―
		49095	ctatggtgaaccttgaggaaac	Antisense	Sequencing	―
		39249	gaggttcatcccaaatcagg	Sense	Sequencing	―
		39252	tcagtgttactagctgcattactta	Antisense	Sequencing	―
		50853d	ggtacaatgaaactgaagataga	Antisense	Amplification/Sequencing	58
22	Intron 2	39258	gacaactatcttataaattagtcagg	Sense	Amplification/Sequencing	58	1475
		39260	gacatagtgcaacaggggtg	Sense	Sequencing	―
		43930	gaccaaaggagccataactg	Sense	Sequencing	―
		49093	gtgttactagttcagcattatggt	Sense	Sequencing	―
		49094	accataatgctgaactagtaacac	Antisense	Sequencing	―
		39265	atgacaataaaagatttcaaaagc	Sense	Sequencing	―
		39266	gcttttgaaatcttttattgtcat	Antisense	Sequencing	―
		63666d	attatatttggtatttatggttgtt	Antisense	Amplification/Sequencing	58
23	Intron 2	39274	cttgctgacaaattgtatcaa	Sense	Amplification/Sequencing	58	1541
		42625	tcacgtgaacctggagctc	Sense	Sequencing	―
		42626	aagacagcataatgagggttc	Sense	Sequencing	―
		42627	gaaccctcattatgctgtctt	Antisense	Sequencing	―
		42629	agcacacattggttcaagc	Antisense	Sequencing	―
		39283	cagatagtggagtgcagtttattac	Sense	Sequencing	―
		49092	tcagtagcctaaaagaataccc	Antisense	Sequencing	―
		39289	agaatggaccaggctattag	Antisense	Amplification/Sequencing	58
24	Intron 2	39291	ggttttccagttagtatgtcat	Sense	Amplification/Sequencing	58	1525
		39295	caacatggagtcctgctttc	Sense	Sequencing	―
		39297	gtatccggaataaaccaaaatc	Sense	Sequencing	―
		39298	gattttggtttattccggatac	Antisense	Sequencing	―
		42632	atgaaacttataaaaatgggaaa	Antisense	Sequencing	―
		42631	actgtgtgcttgttctgtgc	Sense	Sequencing	―
		46801	agaatgccatggacagagga	Antisense	Sequencing	―
		39304	tgtgcacactgagaacatattc	Antisense	Sequencing	―
		39308	tgcccttttctattacgag	Antisense	Amplification/Sequencing	58
25	Intron 2	39311	ccaaattgactagtcctgtaaag	Sense	Amplification/Sequencing	58	1533
		39314	aatatgttctcagtgtgcacacc	Sense	Sequencing	―
		39316	catctcaaaataaccatcttcttg	Sense	Sequencing	―
		39318	caagaagatggttattttgagatg	Antisense	Sequencing	―
		42633	gttatttgtggacatttcttcat	Sense	Sequencing	―
		42634	atgaagaaatgtccacaaataac	Antisense	Sequencing	―
		43931	gtaagactaggggaaaaagaaa	Antisense	Sequencing	―
		39322	ggataagctacccactccagt	Antisense	Sequencing	―
		39325f	taaagaaaccacctacaatgc	Antisense	Amplification/Sequencing	58
26	Intron 2	48704	taagtcaatcctagatactttacagt	Sense	Amplification/Sequencing	58	1630
		46867	gaatactggagtgggtagctta	Sense	Sequencing	―
		39325f	taaagaaaccacctacaatgc	Antisense	Sequencing	―
		46868	aataactgtaagaaaagagctcc	Antisense	Sequencing	―
		43933	tccttccagtgccattattg	Antisense	Sequencing	―
		49091	atgtttaccatttctgttatataatct	Sense	Sequencing	―
		39345	gcagggagatccaaccagt	Antisense	Sequencing	―
		48705	gaaacatatctgtgattacagtaaaa	Antisense	Amplification/Sequencing	58
29	Intron 2	39416	tttcttacagttattgcacc	Sense	Amplification/Sequencing	58	1404
		39419	gcctggggaatctaatgg	Sense	Sequencing	―
		42635	gagtcagtgatgccatcca	Sense	Sequencing	―
		42636	tggatggcatcactgactc	Antisense	Sequencing	―
		39438	ctgcagtgatattggagcc	Sense	Sequencing	―
		39437	ggctccaatatcactgcag	Antisense	Sequencing	―
		39446g	tttgtacagtgagagattttgga	Sense	Sequencing	―
		39441	caggcaataggacataaggc	Antisense	Amplification/Sequencing	58
30	Intron 2	39443	aggcattcagaaacctaatg	Sense	Amplification/Sequencing	58	1546
		39446g	tttgtacagtgagagattttgga	Sense	Sequencing	―
		42639	tttggagtctgttttgggta	Antisense	Sequencing	―
		39450	gagcagtttaactggccttata	Sense	Sequencing	―
		39449	tataaggccagttaaactgctc	Antisense	Sequencing	―
		39451	tccaagggcagaaattaaag	Antisense	Sequencing	―
		50872d	aacaggaaacaggcaagatt	Antisense	Amplification/Sequencing	58
31	Intron 2, Exon 3 (CDS)	42615	ataggttatcatgcaggatact	Sense	Amplification/Sequencing	58	1957
		39459	ctttcttacccctttttgaatag	Sense	Sequencing	―
		39460	ctattcaaaaaggggtaagaaag	Antisense	Sequencing	―
		43934	ccatgccagggttcagaa	Sense	Sequencing	―
		39461	aaagaagttcaaagctatggtaaa	Sense	Sequencing	―
		39462	tttaccatagctttgaacttcttt	Antisense	Sequencing	―
		39466	aggcccacgtcactc	Antisense	Sequencing	―
		42618	gccaagggtattagcataca	Antisense	Amplification/Sequencing	58
32	Intron 2, Exon 3 (CDS and UTR)	50857d	gtgagatgtatggaatgtgaag	Sense	Amplification/Sequencing	58	1177
		42643	ctgacaccctctttattttgc	Sense	Sequencing	―
		42642	ataacggttgcctccagg	Antisense	Sequencing	―
		42644	agatgatggagcgagtggt	Sense	Sequencing	―
		42645	accactcgctccatcatct	Antisense	Sequencing	―
		39474	gaggggcaagtgtgatcc	Sense	Sequencing	―
		39473	ggatcacacttgcccctc	Antisense	Sequencing	―
		43935	ggggcattagcatactgagc	Antisense	Sequencing	―
		39478	ctacaaaatcactgctaagatg	Antisense	Amplification/Sequencing	58
33	Exon 3 UTR	50879d	gcaaccttcctgttttcat	Sense	Amplification/Sequencing	58	1211
		39482	gggggagggagtatctacc	Sense	Sequencing	―
		39484	ttgcaggtaacacagccag	Sense	Sequencing	―
		39483	ctggctgtgttacctgcaa	Antisense	Sequencing	―
		39486	gctgagtgctgaagaattgat	Sense	Sequencing	―
		39485	atcaattcttcagcactcagc	Antisense	Sequencing	―
		39487	agtttactcaagctcatgtcca	Antisense	Sequencing	―
		50883d	tagcactggttaaggaaaagat	Antisense	Amplification/Sequencing	58
34	Exon 3 UTR	39491	ccaggatgattttgacattg	Sense	Amplification/Sequencing	58	1562
		39494	attggaaggactgatgctga	Sense	Sequencing	―
		39498	aggaggaaatagcaaccca	Sense	Sequencing	―
		39497	tgggttgctatttcctcct	Antisense	Sequencing	―
		43936	agtaaaatggctatacaaaaattc	Antisense	Sequencing	―
		39499	gatcagttgcagcaccttct	Antisense	Sequencing	―
		39502	tgtcagctatctccca	Antisense	Amplification/Sequencing	58
35	Exon 3 UTR	50884d	gagctactaaacaataacaacaata	Sense	Amplification/Sequencing	58	1324
		39506	atttgtgcagtgtatggagaag	Sense	Sequencing	―
		42640	acaataacgtagaatggaaaaga	Sense	Sequencing	―
		42641	tcttttccattctacgttattgt	Antisense	Sequencing	―
		39510	atttctttgatgacccagca	Sense	Sequencing	―
		39509	tgctgggtcatcaaagaaat	Antisense	Sequencing	―
		39511	ttttcaggcaacttcataattc	Antisense	Sequencing	―
		50888d	tacaaaactattcagtgcacg	Antisense	Amplification/Sequencing	58
36	Exon 3 UTR and adjacent 3'DNA	39518h	tcttccgtgttgtccttagc	Sense	Amplification/Sequencing	58	981
		50952d	gcgtgcactgaatagttttgta	Sense	Sequencing	―
		39520	tgcctcagccttactccc	Sense	Sequencing	―
		39519	gggagtaaggctgaggca	Antisense	Sequencing	―
		39522	caggctttcaaatggttctt	Sense	Sequencing	―
		39521	aagaaccatttgaaagcctg	Antisense	Sequencing	―
		46081	aaaaggacagcatgaaaatagt	Antisense	Amplification/Sequencing	58
aOligonucleotide primer sequences are listed in the 5' to 3' direction.
bLength may be shorter if deletion alleles are present in the amplicon.
cPromoter region corresponds to 4113 bp immediately adjacent to the 5' end of Exon 1.
dPrimer not previously reported in reference [10].
ePrimer used with bovine PRNP DNA segments 11 and 12.
fPrimer used with bovine PRNP DNA segments 25 and 26.
gPrimer used with bovine PRNP DNA segments 29 and 30.
hPrimer not used for amplification of BTAPRNPDS36 in reference [10].
