# Supplementary material for: A sequencing strategy for identifying variation throughout the prion gene of BSE-affected cattle
Source: BMC Res Notes. 2008 Jun 23;1:32. doi: 10.1186/1756-0500-1-32 (PMC2525647; doi:10.1186/1756-0500-1-32)
Supplement: Additional file 5 — Supplementary Table – PRNP genotypes of the U.S. classical BSE case and her sire. Side-by-side comparison of PRNP genotypes of the U.S. classical BSE case and her sire. [file 1756-0500-1-32-S5.xls]

## Sheet: Supplementary Table 2
Supplementary Table. PRNP genotypes of the U.S. classical BSE case and her sire.
	GenBank # DQ457195	GenBank #AJ298878			Genotypes
	nucleotide position	nucleotide position	PRNP region	Alleles (1,2)a	Sire of U.S. classical BSE case	U.S. BSE classical case
	28	45331	Promoter	atctg-(C,T)-accat	C	C
	248	45551	Promoter	tactc-(T,C)-cctcc	T	T
	407	45710	Promoter	tccac-(G,A)-tcacc	G	G
	449	45752	Promoter	tattt-(T,G)-gtctcb	T	T
	639	45942	Promoter	tcatc-(T,G)-cagaa	T	T
	654-672	45957-45974	Promoter	taaat-(CAGAATCTCTAAGGTGGGC,TTAGGATGGA)-ccaac	CAGAATCTCTAAGGTGGGC	CAGAATCTCTAAGGTGGGC
	780	46083	Promoter	actca-(T,C)-tggaa	T	T
	967	46270	Promoter	ctgaa-(T,C)-tgaac	T	T
	1024	46327	Promoter	gcaca-(C,T)-tgaaa	C	C
	1136	46439	Promoter	ccaca-(A,G)-ctttg	A	A
	1298	46601	Promoter	ctact-(G,A)-taatg	G	G
	1392	46695	Promoter	taccc-(C,T)-aaatgb	C	C
	1479	46782	Promoter	tacca-(C,G)-caagc	C	C
	1492	46795	Promoter	catca-(T,G)-tgccc	G	G
	1576	46879	Promoter	gcttc-(C,T)-tatcab	C	C
	1701	47004	Promoter	atcta-(A,G)-ttcacb	G	G
	1783	47086	Promoter	acttc-(G,A)-ttagc	G	G
	1918	47221	Promoter	ccagg-(T,C)-tccag	T	T
	1935	47238	Promoter	aaccc-(C,T)-caaac	C	C
	1954	47257	Promoter	cattc-(A,G)-gttca	A	A
	2033	47336	Promoter	tgatg-(T,G)-agggc	T	T
	2143	47446	Promoter	aaaaa-(T,C)-ggcya	T	T
	2147	47450	Promoter	ayggc-(C,T)-agaaa	C	C
	2270	47573	Promoter	tatta-(T,A)-gtgac	T	T
	2492	47795	Promoter	gccat-(G,A)-taagt	G	G
	2504	47807	Promoter	actga-(A,G)-ctaat	A	A
	2534-2556	47837-47838	Promoter	gtcaa-([ ]c,TCTCAGATGTCTTCCCAACAGCA)-gcctc	[ ]c	[ ]
	2574	47854	Promoter	atggg-(G,A)-cagag	G	G
	2604	47884	Promoter	gtcca-(A,G)-ctctt	A	A
	2674	47954	Promoter	gagta-(G,A)-ttgct	G	G
	2724	48004	Promoter	cattt-(C,G)-gttcc	C	C
	2743	48023	Promoter	ctcac-(G,A)-aacta	G	G
	2820	48100	Promoter	ttctt-(T,C)-tgagg	T	T
	2849	48129	Promoter	gcatc-(C,T)-tctaa	C	C
	2856	48136	Promoter	ctaaa-(G,C)-gagct	G	G
	2881	48161	Promoter	ctagc-(A,C)-gggga	A	A
	2890	48170	Promoter	gaaag-(T,G)-cagtc	T	T
	2914	48194	Promoter	gatct-(G,C)-rtcac	G	G
	2915	48195	Promoter	atcts-(A,G)-tcact	A	A
	2953	48233	Promoter	tcaaa-(G,C)-agatg	G	G
	3062	48342	Promoter	ggata-(G,T)-aaaac	G	G
	3149	48429	Promoter	tcgtc-(A,[ ])-tgttt	A	A
	3196	48476	Promoter	caggc-(C,T)-cccat	C	C
	3222	48502	Promoter	catca-(C,T)-ctcat	C	C
	3244	48524	Promoter	ctcct-(G,[ ])-scctc	G	G
	3245	48525	Promoter	tcctq-(G,C)-cctct	G	G
	3287	48567	Promoter	gagat-(C,T)-caccc	C	C
	3304	48584	Promoter	attta-(C,A)-cctaa	C	C
	3409	48689	Promoter	ttata-(C,T)-ccatt	C	C
	3415	48695	Promoter	ccatt-(G,T)-ccctr	G	G
	3420	48700	Promoter	kccct-(G,A)-gcata	G	G
	3434	48714	Promoter	aatat-(T,C)-ggtac	T	T
	3452	48732	Promoter	agtgc-(A,C)-caaat	A	A
	3493	48773	Promoter	cctaa-(A,C)-acatg	A	A
	3535	48815	Promoter	caaac-(A,C)-cctac	A	A
	3610	48890	Promoter	tgtgc-(A,T)-gaatg	A	A
	3635	48915	Promoter	agtgc-(A,G)-tttcc	A	A
	3641	48921	Promoter	tttcc-(T,C)-tcact	T	T
	3966	49246	Promoter	gggga-(A,G)-gcggt	A	A
	4065	49345	Promoter	gcagc-(T,G)-ggtgc	T	T
	4123	49403	Promoter	ctcct-(C,T)-cgccc	C	C
	4136	49416	Promoter	cgact-(C,T)-acccgb	C	C
	4186	49466	Exon1a, 1b	gtctt-(C,T)-tctct	C	C
	4262	49542	Exon 1b	cttgc-(G,A)-gccga	G	G
	4398	49678	Intron 1	ccgcc-(G,T)-ctcgg	G	G
	4450-4461	49729-49730	Intron 1	tgggc(GGGGGCCGCGGC,[ ])-tggctb	[ ]	[ ]
	4566	49834	Intron 1	agagg-(A,G)-gccgc	A	A
	4603	49871	Intron 1	agaag-(A,G)-acaag	A	A
	4732	50000	Intron 1	ggagc-(G,A)-tccgtb	G	G
	4756	50024	Intron 1	ctgct-(G,A)-ccgaa	G	G
	4776	50044	Intron 1	agagg-(C,T)-ggcccb	C	C
	4870	50138	Intron 1	ggcgt-(G,A)-cgtgg	G	G
	5029	50297	Intron 1	cctcc-(G,A)-gaagg	G	G
	5040	50308	Intron 1	aggga-(G,A)-ctygg	G	G
	5043	50311	Intron 1	garct-(C,T)-ggccg	C	C
	5051	50319	Intron 1	ccgtc-(G,A)-ggaga	G	G
	5076	50344	Intron 1	tcagg-(C,A)-gcctc	C	C
	5084	50352	Intron 1	ctctc-(G,A)-gagaa	G	G
	5108	50376	Intron 1	ccagt-(G,A)-agggt	G	G
	5216-5222	50485-50491	Intron 1	ttttt-(TTTTTCC,CCTTTTC)-ttttg	TTTTTCC	TTTTTCC
	5249-5255	50518-50524	Intron 1	ataga-(TTTTTTT,TTTTTT)-aaaat	TTTTTTT	TTTTTTT
	5394	50663	Intron 1	gagca-(A,G)-tcacg	A	A
	5474	50743	Intron 1	gaata-(G,T)-gatta	G	G
	5547	50816	Intron 1	ctgga-(A,G)-aatga	A	A
	5561	50830	Intron 1	gctct-(C,T)-tcaga	C	C
	5583	50852	Intron 1	accta-(T,G)-gaaaa	T	T
	5603	50872	Intron 1	ttcct-(A,G)-cggaa	A	A
	5622	50891	Intron 1	gtgct-(C,T)-taaca	C	C
	5655	50924	Intron 1	aaaaa-(A,G)-cagag	A	A
	5696	50965	Intron 1	tgatg-(C,A)-aaatt	C	C
	5715-5717	50984-50986	Intron 1	ttgtg-(AAA,AA)-gaaaa	AAA	AAA
	5828	51097	Intron 1	acagt-(A,T)-acagc	A	A
	5864	51133	Intron 1	aattt-(G,A)-catat	G	G
	5895-5896	51164-51165	Intron 1	gcttt-(GG,G)-agtta	GG	GG
	5902	51171	Intron 1	agtta-(G,T)-aaata	G	G
	5917	51186	Intron 1	tctgc-(A,G)-acqaa	A	A
	5920	51189	Intron 1	gcrac-(T,[ ])-aattt	T	T
	5930	51199	Intron 1	ttaca-(G,A)-tttgg	G	G
	5939	51208	Intron 1	gggac-(C,T)-taatt	C	C
	5954	51223	Intron 1	catcc-(C,T)-ccttt	C	C
	6038	51307	Intron 1	ttagt-(G,A)-tgtat	G	G
	6082	51351	Intron 1	gggac-(G,A)-ttgtg	G	G
	6142	51411	Intron 1	accct-(A,G)-aaacc	A	A
	6176	51445	Intron 1	atgga-(G,A)-gaaac	G	G
	6182	51451	Intron 1	gaaac-(C,A)-aggaa	C	C
	6249	51518	Intron 1	agtcc-(G,A)-gagac	G	G
	6458	51727	Intron 1	agttt-(G,T)-ctgtg	G	G
	6549	51818	Intron 1	tttcc-(C,T)-tgagt	C	C
	6811	52080	Intron 2	acaga-(A,T)-gataab	A	A
	6850	52119	Intron 2	ttgct-(G,C)-tggag	G	G
	6863	52132	Intron 2	cactg-(A,G)-aatct	A	A
	6903	52172	Intron 2	tcttt-(C,G)d-ttgta	C	C
	6914	52183	Intron 2	aaagc-(G,A)-tcttg	G	G
	7053	52322	Intron 2	ctatc-(A,G)-acaga	A	A
	7078	52347	Intron 2	ggtaa-(T,C)-rgttt	T	T
	7079	52348	Intron 2	gtaay-(G,A)-gtttt	G	G
	7176	52445	Intron 2	aactg-(C,A)-tgcat	C	C
	7260	52529	Intron 2	gttta-(A,G)-cagtt	A	A
	7302	52571	Intron 2	ttcat-(C,T)-ctttt	C	C
	7318	52587	Intron 2	taacc-(G,A)-tgttc	G	G
	7382-7385	52651-52654	Intron 2	tatgc-(AAAA,AAA)-catta	AAAA	AAAA
	7402	52671	Intron 2	atgtt-(G,T)-tcttc	G	G
	7422	52691	Intron 2	agctc-(G,C)-gaaga	G	G
	7447	52716	Intron 2	agttc-(C,T)-gtggg	C	C
	7524	52793	Intron 2	ctagc-(T,C)-atgtt	T	T
	7622	52891	Intron 2	tcagt-(A,G)-gaaaa	A	A
	7645	52914	Intron 2	aaatg-(G,A)-tttgt	G	G
	7729	52998	Intron 2	gttcc-(A,G)-cttag	A	A
	7975	53244	Intron 2	ctctc-(G,A)-ttcca	G	G
	7981	53250	Intron 2	ttcca-(T,C)-cgctc	T	T
	8015	53284	Intron 2	gccac-(G,A)-agaty	G	G
	8020	53289	Intron 2	ragat-(T,C)-gtatt	T	T
	8058	53327	Intron 2	acttg-(C,G)-caggc	C	C
	8069	53338	Intron 2	caagt-(A,G)-tacct	A	A
	8153	53422	Intron 2	tttga-(G,A)-ttagg	G	G
	8280	53549	Intron 2	cagct-(T,C)-ttttc	T	T
	8286	53555	Intron 2	ttttc-(A,G)-tctaa	A	A
	8327-8328	53596	Intron 2	agttt-(G,GG)-aattt	G	G
	8357-8366	53625-53633	Intron 2	tggaa-(TTTTTTTTTT,TTTTTTTTT)-cacac	TTTTTTTTT	TTTTTTTTT
	8483	53750	Intron 2	ttttt-(A,G)-aatga	A	A
	8526	53793	Intron 2	cctgg-(C,T)-tttct	C	C
	8538	53805	Intron 2	catag-(C,T)-rgtct	C	C
	8539	53806	Intron 2	atagy-(A,G)-gtcta	A	A
	8570	53837	Intron 2	ttctt-(G,A)-tcttg	G	G
	8589	53856	Intron 2	attca-(C,T)-gagaa	C	C
	8631	53898	Intron 2	ggaat-(G,A)-tgtatb	A	A
	9022	54289	Intron 2	gagtt-(C,T)-gagat	C	C
	9033	54300	Intron 2	tctta-(T,C)-aacaa	T	T
	9079	54346	Intron 2	agata-(T,C)-agcaa	T	T
	9110	54377	Intron 2	agctt-(T,C)-atttt	T	T
	9139	54406	Intron 2	tccat-(T,C)-agttt	T	T
	9153	54420	Intron 2	tgttt-(T,G)-catta	G	G
	9160-9161	54426-54427	Intron 2	catta-(GG,G)-yggca	GG	GG
	9162	54428	Intron 2	ttagg-(T,C)-ggcatb	T	T
	9238	54504	Intron 2	tcagc-(G,A)-taatc	G	G
	9244	54510	Intron 2	taatc-(G,A)-ttttt	G	G
	9363	54629	Intron 2	ttctt-(A,G)-tccct	A	A
	9407	54673	Intron 2	aactt-(T,A)-aaaaa	T	T
	9481	54747	Intron 2	gacac-(G,A)-tatct	G	G
	9553	54819	Intron 2	gtaat-(A,G)-ttaga	A	A
	9604-9661	54863-54871	Intron 2	gtaca-(GTAACTTTGTTCTCCATTTCTTTTATGATATATGGTCAAGTTTTCTATTTAAAAAYTG, TTGTACATT-gtaca	TTGTACATT	TTGTACATT
	9659	not applicable	Intron 2	aaaaa-(T,C)-tggta	Not presente	Not present
	9786	55003	Intron 2	tcttt-(T,C)-tttttb	T	T
	9796	55013	Intron 2	ttttt-(T,C)-ttttt	T	T
	9806	55023	Intron 2	tatga-(A,G)-gcaag	A	A
	9903	55120	Intron 2	tttta-(T,C)-agaac	T	T
	9954	55171	Intron 2	aggga-(G,A)-aagtg	G	G
	9979	55196	Intron 2	taaaa(A,G)-aggcc	A	A
	10021	55238	Intron 2	cctgt-(G,A)-gaagg	G	G
	10122	55339	Intron 2	acagt-(T,A)-agaga	T	T
	10243	55460	Intron 2	agcaa-(C,T)-agttc	C	C
	10269	55486	Intron 2	cattt-(G,A)-acaat	G	G
	10280	55497	Intron 2	cttgt-(A,G)-ggaaa	A	A
	10361	55578	Intron 2	aaata-(G,T)-tgaga	G	G
	10501	55718	Intron 2	caagc-(G,A)-tcagg	G	G
	10551	55768	Intron 2	ctggg-(G,A)-cctgt	G	G
	10613	55830	Intron 2	aatct-(G,A)-atgac	G	G
	10624	55841	Intron 2	tgctg-(G,C)-atggc	G	G
	10631	55848	Intron 2	tggca-(T,G)-gtatt	T	T
	10639-10641	54856-55858	Intron 2	attct-(CCT,[ ])-tcctg	CCT	CCT
	10635-10666	55868-55883	Intron 2	akgta-(TTCTCCTTCCTGAGTTTTCTCCTTCCTGAGTT,TTCTCCTTCCTGAGTT-gactt	TTCTCCTTCCTGAGTTTTCTCCTTCCTGAGTT	TTCTCCTTCCTGAGTTTTCTCCTTCCTGAGTT
	10686-10695	55903-55905	Intron 2	cagct-(CAC,GAACTTGTTA)-attag	CAC	CAC
	10796	56006	Intron 2	ttcac-(G,A)-gtgct	G	G
	10890-10903	56100-56109	Intron 2	aaaga-(TTCTCTGGAT,GGGTCCGGATTCGG)-tctaa	TTCTCTGGAT	TTCTCTGGAT
	11200	56406	Intron 2	tagtt-(G,A)-tagtc	G	G
	11212	56418	Intron 2	agttg-(C,G)-aataa	C	C
	11355	56561	Intron 2	tttta-(C,G)-ttttg	C	C
	11457	56663	Intron 2	ttaga-(T,C)-agaaa	T	T
	11502	56708	Intron 2	cctat-(G,A)-taact	G	G
	11523	56729	Intron 2	gttaa-(C,G)-agctt	C	C
	11559	56765	Intron 2	gaatt-(C,G)-ttcaa	C	C
	11677	56883	Intron 2	agtga-(A,G)-accat	G	G
	11698	56904	Intron 2	aatga-(C,G)-caaag	C	C
	11753	56959	Intron 2	gtaac-(C,A)-tggtt	C	C
	11802	57008	Intron 2	gaatc-(A,C)-tgact	A	A
	11830	57036	Intron 2	acata-(T,C)-cacat	T	T
	11849	57055	Intron 2	actcc-(A,G)-tataa	A	A
	12115	57321	Intron 2	tgaaa-(C,G)-aatag	C	C
	12260	57466	Intron 2	cattt-(A,T)-gtcaa	A	A
	12372	57578	Intron 2	acttt-(C,G)-aagtt	C	C
	12448	57654	Intron 2	cattt-(G,A)-cattt	G	G
	12470	57676	Intron 2	cagtt-(T,G)-attca	T	T
	12670	57876	Intron 2	aactg-(C,T)-agcaa	C	C
	12698	57904	Intron 2	gatac-(G,A)-tacaa	A	A
	12785-12787	57991-57993	Intron 2	acata-(CRA,[ ])-ggttg	CGA	CGA
	12786	57992	Intron 2	catac-(G,A)-aggtt	G	G
	12930	58136	Intron 2	taaaa-(T,C)-ttgca	T	T
	12992	58198	Intron 2	agaca-(T,G)-ttgca	T	T
	13006	58212	Intron 2	cagag-(A,T)-tacag	T	T
	13043	58249	Intron 2	ttctc-(C,G)-tttar	C	C
	13048	58254	Intron 2	sttta-(A,G)-tactt	A	A
	13238	58444	Intron 2	gtttt-(A,G)-tcttt	A	A
	13271	58477	Intron 2	gaaga-(C,T)-acaga	C	C
	13316	58522	Intron 2	ctgag-(G,T)-gggga	G	G
	13345	58551	Intron 2	agaca-(G,A)-gctga	G	G
	13461-13466	58667-58672	Intron 2	ggagt-(TGTTGT,TGT)-agcca	TGTTGT	TGTTGT
	13615	58821	Intron 2	gtgta-(T,C)-gtgcc	T	T
	13653	58859	Intron 2	actag-(T,C)-ctgaa	T	T
	13793	58999	Intron 2	tattc-(A,G)-gttacb	G	G
	13834	59040	Intron 2	tgaga-(G,T)-tctag	G	G
	13861	59067	Intron 2	tcttg-(G,C)-gggggb	C	C
	13862-13872	59068-59078	Intron 2	cttgs-(GGGGGGGGG, GGGG)-rgggtf	Not genotypedg	GGGGGGGGG
	13873	59079	Intron 2	ggggg-(G,A)-gggtc	G	G
	13925	59131	Intron 2	tatag-(C,G)-tcaaab	C	S
	13971	59177	Intron 2	aagat-(G,A)-gagcc	G	G
	13995	59201	Intron 2	tcttc-(G,C)-ttcag	G	G
	14048	59254	Intron 2	agcct-(G,T)-tcaca	G	G
	14172	59378	Intron 2	acctg-([ ],C)-ttggg	[ ]	[ ]
	14198	59403	Intron 2	cacag-(A,T)-gggct	A	A
	14214	59419	Intron 2	gcctt-(T,C)-agaac	T	T
	14452	59657	Intron 2	tagac-(C,G)-tgtga	C	C
	14638	59843	Intron 2	ccttt-(G,A)-caaaa	G	G
	14796-14802	60001-60005	Intron 2	cacac-(AAAAA,AAAAAAA)-taggc	AAAAA	AAAAA
	14900	60103	Intron 2	caaat-(G,A)-aacta	G	G
	14934	60137	Intron 2	tgccc-(T,G)-ccctc	T	T
	14988	60191	Intron 2	tgcag-(C,T)-tgttt	C	C
	15070	60273	Intron 2	actcc-(A,T)-gtatt	A	A
	15088	60291	Intron 2	tccag-(T,C)-atact	T	Y
	15118	60321	Intron 2	atccc-(A,G)-tggtc	A	A
	15150	60353	Intron 2	gttca-(T,C)-gaggy	T	T
	15155	60358	Intron 2	ygagg-(T,C)-cacga	T	T
	15226	60429	Intron 2	ataaa-(C,T)-tggtt	C	C
	15308	60511	Intron 2	aaagg-(A,G)-aaagc	A	A
	15363-15365	60566-60568	Intron 2	actta-(CCC,CC)-tacaa	CCC	CCC
	15414	60617	Intron 2	aaacc-(A,G)-caaac	A	A
	15469	60672	Intron 2	gggtc-(T,C)-gtcaa	T	T
	15614	60817	Intron 2	ctaac-(A,G)-grgct	A	A
	15616	60819	Intron 2	aacrg-(A,G)-gctgg	A	A
	15632	60835	Intron 2	cacaa-(G,A)-cagca	A	A
	15752	60955	Intron 2	tgacc-(G,A)-agaag	G	G
	16122	61326	Intron 2	agtca-(A,G)-tgtat	A	A
	16197	61401	Intron 2	accat-(A,G)-tttat	A	A
	16222	61426	Intron 2	actag-(G,A)-attta	G	G
	16422	61626	Intron 2	acttt-(T,G)-ccatt	T	Not genotyped
	16575-16580	61782-61783	Intron 2	tggac-TATA,TATATA)-cagtc	TATA	TATA
	16699	61901	Intron 2	tttac-(G,T)-aggtgh	G	G
	16871	62073	Intron 2	tacta-(T,C)-cttat	T	T
	16901	62103	Intron 2	caatt-(A,G)-ttgct	A	A
	16928	62130	Intron 2	gttga-(T,C)-ttttt	T	T
	16994	62196	Intron 2	agtgt-(G,C)-tggaa	G	G
	17210	62412	Intron 2	cactc-(C,T)-rttgt	C	C
	17211	62413	Intron 2	actcy-(G,A)-ttgty	G	G
	17284	62486	Intron 2	gagtc-(G,A)-gacacb	G	G
	17292	62494	Intron 2	cacaa-(T,C)-ctagc	T	T
	17351	62553	Intron 2	gggga-(C,T)-gtcct	C	C
	17396	62598	Intron 2	aaaat-(T,C)-atcta	T	T
	17404-17406	62606-62608	Intron 2	ctatt-(AAT,[ ])-tatgt	AAT	AAT
	17435	62637	Intron 2	aatct-(T,C)-tatta	T	T
	17518-17521	62720-62720	Intron 2	cagtc-([ ],GCTC)-tgttg	[ ]	[ ]
	17543	62741	Intron 2	ttgtg-(T,G)-ccycc	T	T
	17546	62744	Intron 2	tgkcc-(T,C)-ccayr	T	T
	17550	62748	Intron 2	cycca-(T,C)-rgact	T	T
	17551	62749	Intron 2	yccay-(G,A)-gactg	G	G
	17579	62777	Intron 2	ctgtc-(C,T)-atcac	T	T
	17689	62887	Intron 2	cagca-(T,A)-cagrg	T	T
	17693	62891	Intron 2	awcag-(G,A)-gtctt	G	G
	17784	62982	Intron 2	actga-(T,A)-ctcct	T	T
	17851	63049	Intron 2	caaca-(T,G)-aacag	T	T
	17857	63055	Intron 2	aacag-(T,C)-tcaaa	T	T
	17874	63072	Intron 2	gttgg-(T,G)-cataa	T	T
	17899	63097	Intron 2	agtaa-(G,T)-cgtct	G	G
	17923	63121	Intron 2	ctgca-(A,G)-tcacc	A	A
	17952	63150	Intron 2	gcccc-(A,C)-aaamt	A	A
	17956	63154	Intron 2	cmaaa-(A,C)-taaag	A	A
	18007	63205	Intron 2	gctaa-(A,G)-ggatt	A	A
	18029	63227	Intron 2	tgact-(A,G)-ttctc	A	A
	18059	63257	Intron 2	gtgtt-(A,G)-taaca	A	A
	18096	63294	Intron 2	gcatt-(T,C)-ctagt	T	T
	18196-18201	63394-63399	Intron 2	aagat-(CTTCTT,CTT)-tattt	CTTCTT	CTTCTT
	18217-18224	63415-63422	Intron 2	caaac-(AGAAAGAA, AGAA)-aattc	AGAAAGAA	AGAAAGAA
	18240	63438	Intron 2	ggtct-(C,T)attaa	C	C
	18254-18259	63451-63452	Intron 2	ttgag-(TTCTTC,TTC)-ttatt	TTCTTC	TTCTTC
	18479	63677	Intron 2	ttcct-(C,T)-acctc	C	C
	18558	63756	Intron 2	caaag-(A,C)-gacac	A	A
	18596	63794	Intron 2	tccac-(C,A)-ttccr	C	C
	18601	63799	Intron 2	mttcc-(G,A)-tcttc	G	G
	18608	63806	Intron 2	cttct-(G,A)-tccac	G	G
	18650	63848	Intron 2	cctca-(A,G)-ttctt	A	A
	18704	63902	Intron 2	gttct-(C,T)-rtgtt	C	C
	18705	63903	Intron 2	ttcty-(A,G)-tgttc	A	A
	18823	64021	Intron 2	caaga-(A,C)-tgagg	A	A
	18979	64177	Intron 2	tagta-(G,A)-aaaca	G	G
	19170	64368	Intron 2	tggca-(A,G)-atggt	A	A
	19190	64388	Intron 2	catgt-(A,G)-gtttg	A	A
	19392	64590	Intron 2	ctgtg-(C,T)-ttgcc	C	C
	19413	64611	Intron 2	agata-(T,C)-gtgtc	T	T
	19478	64676	Intron 2	actaa-(G,A)-actca	G	G
	19520	64718	Intron 2	acaca-(G,A)-ccttt	G	G
	19583	64781	Intron 2	ttata-(G,A)-gtgtg	G	G
	19630	64828	Intron 2	tattg-([ ],T)-tattg	[ ]	[ ]
	19671	64868	Intron 2	tttat-(G,A)-tgttc	G	G
	19685	64882	Intron 2	agatg-(A,G)-taatt	A	A
	19693	64890	Intron 2	attcc-(T,C)-tcatt	T	T
	19777	64974	Intron 2	aagag-(G,T)-ctcat	G	G
	19878	65075	Intron 2	cccaa-(C,T)-tggac	C	C
	19932	65129	Intron 2	tccag-(G,A)-aacta	G	G
	19968	65165	Intron 2	cagag-(T,C)-ttcta	T	T
	19993	65190	Intron 2	acaag-(C,T)-ccagt	C	C
	20010	65207	Intron 2	aatca-(C,A)-tactt	C	C
	20088	65285	Intron 2	tacca-(G,A)-tcaga	G	G
	20233	65430	Intron 2	acttt-(C,T)-gtgag	C	C
	20257	65454	Intron 2	gaaga-(A,T)-tattt	A	A
	20273	65470	Intron 2	ctaga-(C,A)-tgttt	C	C
	20450	65647	Exon 3, CDS, L23 synonymous	ggcct-(C,T)-tgcaa	C	C
	20489	65686	Exon 3, CDS, T36 synonymous	aacac-(T,A)-ggggg	T	T
	20507	65704	Exon 3, CDS, P42 synonymous	taccc-(A,G)-ggaca	A	A
	20592-20615	65789-65812	Exon 3, CDS Octapeptide	gccag-(CCTCATGGAGGTGGCTGGGGCCAR,[ ])-cctca	CCTCATGGAGGTGGCTGGGGCCAG	CCTCATGGAGGTGGCTGGGGCCAG
	20615	65812	Exon 3, CDS, Q78 synonymous	ggcca-(G,A)-cctca	G	G
	20720	65917	Exon 3, CDS, P113 synonymous	aaacc-(C,T)-agtaab	C	C
	20842	66039	Exon 3, CDS, S154N non-synonymous	tggca-(G,A)-tgact	G	G
	20936	66133	Exon 3, CDS, N185 synonymous	aacaa-(C,T)-tttgt	C	C
	20957	66154	Exon 3, CDS, N192 synonymous	gtcaa-(C,T)-atcacb	C	Y
	21011	66208	Exon 3, CDS, T210 synonymous	ttcac-(C,T)-raaac	C	C
	21012	66209	Exon3, CDS, E211K non-synonymous	tcacy-(G,A)-aaact	G	G
	21056	66253	Exon 3, CDS, C225 synonymous	atgtg-(C,T)-atyac	C	C
	21059	66256	Exon 3, CDS, I226 synonymous	tgyat-(T,C)-accca	T	T
	21456	66653	Exon 3, 3'UTR	ccttt-(T,C)-ggaat	T	T
	21680	66877	Exon 3, 3'UTR	actta-(C,T)-gggyab	C	Y
	21684	66881	Exon 3, 3'UTR	ayggg-(T,C)-agagg	T	T
	21697	66894	Exon 3, 3'UTR	atttt-(C,T)-acaag	C	C
	21709	66906	Exon 3, 3'UTR	aatga-(A,G)-cataa	A	A
	21751	66948	Exon 3, 3'UTR	acata-(T,C)-gggag	T	T
	21760	66957	Exon 3, 3'UTR	agagg-(T,G)-gccct	T	T
	21883	67080	Exon 3, 3'UTR	acact-(G,A)-agagc	G	G
	21995	67192	Exon 3, 3'UTR	gaact-(C,A)-tagtg	C	C
	22026	67223	Exon 3, 3'UTR	ccttg-(G,A)-actgc	G	G
	22273	67470	Exon 3, 3'UTR	ggtgt-(C,T)-rcaga	C	C
	22274	67471	Exon 3, 3'UTR	gtgty-(G,A)-cagag	G	G
	22280	67477	Exon 3, 3'UTR	cagag-(T,G)-tggac	T	T
	22292-22293	67489-67490	Exon 3, 3'UTR	cgact-(GA,[ ])-gtgac	GA	GA
	22401	67598	Exon 3, 3'UTR	gactg-(G,A)-taaga	G	G
	22503	67700	Exon 3, 3'UTR	aaaac-(A,G)-aaatt	A	A
	22568	67765	Exon 3, 3'UTR	aaata-(T,C)-cttaa	T	T
	22667	67864	Exon 3, 3'UTR	gttca-(G,A)-tattg	G	G
	22822-22849	68019-68046	Exon 3, 3'UTR	acctg-(TTTTTGTAAGGTACTTTTTGTAAGGTAC,TTTTTGTAAGGTAC)-taagg	TTTTTGTAAGGTACTTTTTGTAAGGTAC	TTTTTGTAAGGTACTTTTTGTAAGGTAC
	23211-23221	68408-68418	Exon 3, 3'UTR	gatgg-(AAGAAAAGAAG, AAGAAAAG)-caaaai	AAGAAAAGAAG	AAGAAAAGAAG
	23239	68436	Exon 3, 3'UTR	catat-(C,A)-atgct	C	C
	23351	68548	Exon 3, 3'UTR	gaagt-(T,A)-ttgtg	T	T
	23423	68620	Exon 3, 3'UTR	tcaaa-(T,G)-tgaga	T	T
	23445	68642	Exon 3, 3'UTR	atcaa-(T,G)-gttat	T	T
	23455	68652	Exon 3, 3'UTR	tacca-(C,T)-gtggg	C	C
	23569	68766	Exon 3, 3'UTR	caaaa-(A,C)-aaaam	A	A
	23574	68771	Exon 3, 3'UTR	maaaa-(A,C)-maaaa	A	A
	23575	68772	Exon 3, 3'UTR	aaaam-(C,A)-aaaaa	C	C
	23661	68858	Exon 3, 3'UTR	aaaca-(G,T)-atttt	G	G
	23877	69074	Exon 3, 3'UTR	cagca-(T,C)-tcaat	T	T
	23888	69085	Exon 3, 3'UTR	gaaaa-(G,A)-catcc	G	G
	23898	69095	Exon 3, 3'UTR	cagaa-(T,G)-tagtc	T	T
	23992	69189	Exon 3, 3'UTR	acctg-(C,G)-tgtat	C	C
	24162	69359	Exon 3, 3'UTR	aaaac-(G,A)-gcaga	G	G
	24170	69367	Exon 3, 3'UTR	agaag-(A,G)-tagtg	A	A
	24197	69394	Exon 3, 3'UTR	aagtt-(C,G)-ttggt	C	C
	24355	69552	Exon 3, 3'UTR	aaata-(C,T)-gcatg	C	C
	24463	69660	3' genome region	aggag-(T,G)-atctt	T	T
	24487-24491	69684-69687	3' genome region	ggctg-(TTTT,TTTTT)-cacca	TTTT	TTTT
	24578	69774	3' genome region	gttgc-(G,A)-gcagg	G	G
	24672	69868	3' genome region	taccc-(G,A)-tcaaa	G	G
	24679	69875	3' genome region	caaag-(T,G)-tacta	T	T
	24710	69906	3' genome region	ccttg-(C,T)-attct	C	C
	24826	70022	3' genome region	caggt-(C,T)-ataaa	C	C
	24850	70046	3' genome region	tgaca-(A,G)-cacmc	A	A
	24854	70050	3' genome region	arcac-(C,A)-cattg	C	C
	24881	70077	3' genome region	tgtac-(G,A)-gtcaa	G	G
	25009	70205	3' genome region	gttca-(T,C)-taaca	T	T
	25081	70277	3' genome region	tgcca-(G,A)-tgtcc	G	G
	25177	70373	3' genome region	aattt-(A,T)-aaaat	A	A
	25209	70405	3' genome region	ttact-(C,T)-agtta	C	C
	25224	70420	3' genome region	ttaac-(A,G)-taagr	A	A
	25229	70425	3' genome region	rtaag-(A,G)-agtgc	A	A
	aThe nucleotide alleles are shown in the order of their prevalence in the beef cattle panel MBCDP2.1 (i.e., allele 1 corresponds to the major allele).
	bHaplotype tagging polymorphism (htSNP). Nineteen htSNPs are located at DQ457195 nucleotide positions 449, 1392, 1576, 1701, 4136, 4450-4461, 4732, 4776, 6811, 8631, 9162, 9786, 13793, 13861, 13925, 17284, 20720, 20957, and 21680.
c Brackets denote a deletion allele.
	dThird polymorphism allele observed in U.S. cattle = T.
	eNot Present. Both SNP alleles are not present.
f Five allele InDel, additional alleles = GGGGG, GGGGGTGGGGG, GGGGGGGGGG.
	gGenotype for allele not obtained.
	hThird polymorphism allele observed in U.S. cattle = A.
	iThird polymorphism allele observed in U.S. cattle = AAGAAG.
