# Supplementary material for: A sequencing strategy for identifying variation throughout the prion gene of BSE-affected cattle
Source: BMC Res Notes. 2008 Jun 23;1:32. doi: 10.1186/1756-0500-1-32 (PMC2525647; doi:10.1186/1756-0500-1-32)
Supplement: Additional file 7 — Supplementary Table – PRNP haplotype sequences in Networks 1 and 2. PRNP haplotype sequences represented in Networks 1 and 2 of Figure 3. Note: This table was originally published in PLoS ONE [8]. [file 1756-0500-1-32-S7.xls]

## Sheet: Table 1
Supplementary Table. PRNP haplotype sequences in Networks 1 and 2.
	Haplotype tagging polymorphisms
	Network 1										Network 2
Haplotype	tattt-(T,G)-gtctca	taccc-(C,T)-aaatg	gcttc-(C,T)-tatca	atcta-(A,G)-ttcac	cgact-(C,T)-acccg	tgggc(I,Z)-tggctb	ggagc-(G,A)-tccgt	agagg-(C,T)-ggccc	acaga-(A,T)-gataa		ggaat-(G,A)-tgtat	ttagg-(T,C)-ggcatc	tcttt-(T,C)-ttttt	tattc-(A,G)-gttac	tcttg-(G,C)-ggggg	tatag-(C,G)-tcaaa	gagtc-(G,A)-gacac	aaacc-(C,T)-agtaa	gtcaa-(C,T)-atcac	actta-(C,T)-gggya
	449d	1392	1576	1701	4136	4450e	4732	4776	6811		8631	9162	9786	13793	13861	13925	17284	20720	20957	21680
A	T	C	C	G	C	Z	G	C	A		─f	─	─	─	─	─	─	─	─	─
B	G	C	C	A	C	I	A	T	A		─	─	─	─	─	─	─	─	─	─
C	T	C	C	A	C	Z	G	C	A		─	─	─	─	─	─	─	─	─	─
D	G	C	C	A	T	I	A	C	A		─	─	─	─	─	─	─	─	─	─
E	G	C	C	A	C	I	A	C	A		─	─	─	─	─	─	─	─	─	─
F	T	C	C	A	C	Z	G	C	T		─	─	─	─	─	─	─	─	─	─
G	G	C	C	A	C	I	G	C	A		─	─	─	─	─	─	─	─	─	─
H	T	C	C	A	C	I	G	C	A		─	─	─	─	─	─	─	─	─	─
I	G	T	C	A	T	I	A	C	A		─	─	─	─	─	─	─	─	─	─
J	T	C	T	A	C	I	G	C	A		─	─	─	─	─	─	─	─	─	─
a	─	─	─	─	─	─	─	─	─		A	T	T	G	C	G	G	T	C	T
b	─	─	─	─	─	─	─	─	─		A	T	T	G	C	C	G	C	C	C
c	─	─	─	─	─	─	─	─	─		G	T	C	A	G	C	G	C	C	C
d	─	─	─	─	─	─	─	─	─		A	T	T	G	C	C	G	C	C	T
e	─	─	─	─	─	─	─	─	─		A	T	T	G	C	G	G	C	T	T
f	─	─	─	─	─	─	─	─	─		G	T	T	A	C	C	G	C	C	T
g	─	─	─	─	─	─	─	─	─		G	C	C	A	G	C	G	C	C	T
h	─	─	─	─	─	─	─	─	─		A	T	T	G	C	G	G	C	C	T
i	─	─	─	─	─	─	─	─	─		A	T	T	A	C	C	G	C	C	T
j	─	─	─	─	─	─	─	─	─		G	T	C	A	G	C	A	C	C	C
k	─	─	─	─	─	─	─	─	─		A	T	T	A	G	C	G	C	C	C
l	─	─	─	─	─	─	─	─	─		A	T	T	A	C	C	G	C	C	C
m	─	─	─	─	─	─	─	─	─		G	C	T	A	G	C	G	C	C	T
n	─	─	─	─	─	─	─	─	─		G	T	T	A	G	C	G	C	C	T
o	─	─	─	─	─	─	─	─	─		G	T	C	A	G	C	G	C	C	T
pg	─	─	─	─	─	─	─	─	─		G	T	T	A	G	C	G	C	C	C
q	─	─	─	─	─	─	─	─	─		G	T	C	A	C	C	G	C	C	T
aHaplotype tagging polymorphism is enclosed in parenthesis. Five nucleotides of flanking sequence on the 5' and 3' ends are included
from bottom to top, respectively.
bTwelve-base InDel, I = GGGGGCCGCGGC, Z = deletion.
cOne or two G nucleotides immediately adjacent (5' end) to the haplotype tagging polymorphism have been observed in U.S. cattle.
dNucleotide position in GenBank accession # DQ457195.
eThe insertion polymorphism allele spans nucleotide 4450 through 4461.
fNot applicable.
gInferred haplotype.
